# Supplementary material for: Effects of Partial Replacement of Corn with Glycerin on Ruminal Fermentation in a Dual-Flow Continuous Culture System
Source: PLoS One. 2015 Nov 23;10(11):e0143201. doi: 10.1371/journal.pone.0143201 (PMC4657883; doi:10.1371/journal.pone.0143201)
Supplement: S1 Table — (XLSX) [file pone.0143201.s001.xlsx]

## Sheet: Experimental final data
Digrestibility dada							pH and NH3-N over time dada							VFA dada							N metabolism dada
Period #	Fermenter #	Glycerin inclusion	Variable	Value	Unit		Period #	Time	Fermenter #	Glycerin inclusion	pH	NH3-N, mg/dL		Period #	Fermenter #	Glycerin inclusion	Variable	Value	Unit		Period #	Fermenter #	Glycerin inclusion	Variable	Value	Unit
1	1	15	app NDF	77.1414	%		1	800	1	15	6.72	9.07844		1	1	15	Branched-chain VFA	1.54347	mM		1	1	15	Total N flow	1.68446	g/d
1	2	30	app NDF	70.5793	%		1	800	2	30	7.41	11.8165		1	2	30	Branched-chain VFA	1.26116	mM		1	2	30	Total N flow	1.48204	g/d
1	3	0	app NDF	74.7036	%		1	800	3	0	7.01	7.38598		1	3	0	Branched-chain VFA	2.05548	mM		1	3	0	Total N flow	1.37704	g/d
1	4	30	app NDF	82.0324	%		1	800	4	30	7.53	10.3369		1	4	30	Branched-chain VFA	1.02759	mM		1	4	30	Total N flow	1.66953	g/d
1	5	15	app NDF	76.2696	%		1	800	5	15	7.21	9.45596		1	5	15	Branched-chain VFA	1.3617	mM		1	5	15	Total N flow	1.47444	g/d
1	6	0	app NDF	75.5261	%		1	800	6	0	6.91	7.08086		1	6	0	Branched-chain VFA	1.78388	mM		1	6	0	Total N flow	1.59877	g/d
2	1	30	app NDF	77.8492	%		1	900	1	15	6.03	12.5286		2	1	30	Branched-chain VFA	1.90714	mM		2	1	30	Total N flow	1.73274	g/d
2	2	0	app NDF	84.3225	%		1	900	2	30	6.54	17.3676		2	2	0	Branched-chain VFA	3.00612	mM		2	2	0	Total N flow	1.55204	g/d
2	3	15	app NDF	80.0185	%		1	900	3	0	6.21	7.25446		2	3	15	Branched-chain VFA	1.87786	mM		2	3	15	Total N flow	1.60272	g/d
2	4	15	app NDF	79.7937	%		1	900	4	30	6.57	13.3527		2	4	15	Branched-chain VFA	2.00548	mM		2	4	15	Total N flow	1.3778	g/d
2	5	0	app NDF	73.1154	%		1	900	5	15	6.1	9.96619		2	5	0	Branched-chain VFA	3.10986	mM		2	5	0	Total N flow	1.68805	g/d
2	6	30	app NDF	74.481	%		1	900	6	0	6.19	7.5088		2	6	30	Branched-chain VFA	1.66221	mM		2	6	30	Total N flow	1.44494	g/d
3	1	0	app NDF	73.13	%		1	1000	1	15	5.68	9.0292		3	1	0	Branched-chain VFA	4.31347	mM		3	1	0	Total N flow	1.50067	g/d
3	2	15	app NDF	70.798	%		1	1000	2	30	6.3	18.4933		3	2	15	Branched-chain VFA	3.86452	mM		3	2	15	Total N flow	1.38737	g/d
3	3	30	app NDF	71.5315	%		1	1000	3	0	6.1	6.41519		3	3	30	Branched-chain VFA	5.12444	mM		3	3	30	Total N flow	1.67533	g/d
3	4	0	app NDF	76.0728	%		1	1000	4	30	6.29	14.5646		3	4	0	Branched-chain VFA	3.59861	mM		3	4	0	Total N flow	1.68922	g/d
3	5	30	app NDF	69.2949	%		1	1000	5	15	5.85	10.3996		3	5	30	Branched-chain VFA	1.20034	mM		3	5	30	Total N flow	1.26348	g/d
3	6	15	app NDF	74.8778	%		1	1000	6	0	6.14	5.81084		3	6	15	Branched-chain VFA	5.05133	mM		3	6	15	Total N flow	1.38846	g/d
1	1	15	app ADF	79.8046	%		1	1200	1	15	5.51	8.33828		1	1	15	Butyrate	18.4613	mM		1	1	15	NAN flow	1.23216	g/d
1	2	30	app ADF	71.4412	%		1	1200	2	30	6.18	12.7736		1	2	30	Butyrate	20.8438	mM		1	2	30	NAN flow	1.00714	g/d
1	3	0	app ADF	71.5464	%		1	1200	3	0	6.24	3.85289		1	3	0	Butyrate	15.9198	mM		1	3	0	NAN flow	1.06069	g/d
1	4	30	app ADF	67.2349	%		1	1200	4	30	6.12	11.4341		1	4	30	Butyrate	15.4321	mM		1	4	30	NAN flow	1.15061	g/d
1	5	15	app ADF	66.8771	%		1	1200	5	15	5.89	9.1245		1	5	15	Butyrate	17.5788	mM		1	5	15	NAN flow	1.10399	g/d
1	6	0	app ADF	68.7072	%		1	1200	6	0	6.12	2.65914		1	6	0	Butyrate	18.1078	mM		1	6	0	NAN flow	1.37817	g/d
2	1	30	app ADF	69.1358	%		1	1400	1	15	5.77	5.40631		2	1	30	Butyrate	11.0991	mM		2	1	30	NAN flow	1.19325	g/d
2	2	0	app ADF	70.1327	%		1	1400	2	30	6.29	9.83818		2	2	0	Butyrate	18.7231	mM		2	2	0	NAN flow	1.10809	g/d
2	3	15	app ADF	74.0324	%		1	1400	3	0	6.41	3.87327		2	3	15	Butyrate	16.5474	mM		2	3	15	NAN flow	1.40968	g/d
2	4	15	app ADF	72.8725	%		1	1400	4	30	6.1	10.7613		2	4	15	Butyrate	14.7121	mM		2	4	15	NAN flow	1.03546	g/d
2	5	0	app ADF	68.434	%		1	1400	5	15	6.2	6.49464		2	5	0	Butyrate	13.5544	mM		2	5	0	NAN flow	1.27699	g/d
2	6	30	app ADF	71.1939	%		1	1400	6	0	6.31	2.01809		2	6	30	Butyrate	11.9211	mM		2	6	30	NAN flow	0.84827	g/d
3	1	0	app ADF	71.1901	%		1	1600	1	15	6.22	5.57583		3	1	0	Butyrate	20.3844	mM		3	1	0	NAN flow	1.30809	g/d
3	2	15	app ADF	66.3637	%		1	1600	2	30	6.69	9.23472		3	2	15	Butyrate	16.0677	mM		3	2	15	NAN flow	0.959206	g/d
3	3	30	app ADF	67.8271	%		1	1600	3	0	6.71	4.98546		3	3	30	Butyrate	12.9802	mM		3	3	30	NAN flow	1.03239	g/d
3	4	0	app ADF	69.6998	%		1	1600	4	30	6.74	10.4784		3	4	0	Butyrate	19.3364	mM		3	4	0	NAN flow	1.33238	g/d
3	5	30	app ADF	71.5799	%		1	1600	5	15	6.55	4.92466		3	5	30	Butyrate	7.45116	mM		3	5	30	NAN flow	0.675524	g/d
3	6	15	app ADF	72.4734	%		1	1600	6	0	6.52	3.04343		3	6	15	Butyrate	14.9951	mM		3	6	15	NAN flow	0.914722	g/d
1	1	15	app DM	36.7093	%		1	1800	1	15	6.43	4.75027		1	1	15	Iso-Butyrate	0.214456	mM		1	1	15	True CP dig.	68.0753	%
1	2	30	app DM	36.0924	%		1	1800	2	30	6.96	10.3835		1	3	0	Iso-Butyrate	0.36898	mM		1	2	30	True CP dig.	73.9129	%
1	3	0	app DM	35.9952	%		1	1800	3	0	6.83	5.25218		1	4	30	Iso-Butyrate	0.287993	mM		1	3	0	True CP dig.	78.0405	%
1	4	30	app DM	33.626	%		1	1800	4	30	7.1	8.99609		1	5	15	Iso-Butyrate	0.248673	mM		1	4	30	True CP dig.	60.4102	%
1	5	15	app DM	33.7844	%		1	1800	5	15	6.88	4.87454		1	6	0	Iso-Butyrate	0.356054	mM		1	5	15	True CP dig.	71.3315	%
1	6	0	app DM	31.1073	%		1	1800	6	0	6.74	3.63258		2	1	30	Iso-Butyrate	0.241803	mM		1	6	0	True CP dig.	79.3308	%
2	1	30	app DM	33.9521	%		2	800	1	30	6.51	8.47287		2	2	0	Iso-Butyrate	0.571939	mM		2	1	30	True CP dig.	55.8043	%
2	2	0	app DM	30.7019	%		2	800	2	0	6.26	4.48535		2	3	15	Iso-Butyrate	0.220238	mM		2	2	0	True CP dig.	76.848	%
2	3	15	app DM	30.6687	%		2	800	3	15	6.33	3.85198		2	4	15	Iso-Butyrate	0.178639	mM		2	3	15	True CP dig.	60.22	%
2	4	15	app DM	35.3917	%		2	800	4	15	6.36	4.11144		2	5	0	Iso-Butyrate	0.465578	mM		2	4	15	True CP dig.	68.1867	%
2	5	0	app DM	33.4934	%		2	800	5	0	7.13	10.3568		2	6	30	Iso-Butyrate	0.178639	mM		2	5	0	True CP dig.	78.9571	%
2	6	30	app DM	35.4492	%		2	800	6	30	6.75	10.4215		3	1	0	Iso-Butyrate	0.373537	mM		2	6	30	True CP dig.	67.1535	%
3	1	0	app DM	36.6643	%		2	900	1	30	6.09	16.1075		3	2	15	Iso-Butyrate	0.247959	mM		3	1	0	True CP dig.	83.846	%
3	2	15	app DM	36.2166	%		2	900	2	0	5.84	6.8417		3	3	30	Iso-Butyrate	0.22801	mM		3	2	15	True CP dig.	69.994	%
3	3	30	app DM	34.7458	%		2	900	3	15	5.67	5.00232		3	4	0	Iso-Butyrate	0.364932	mM		3	3	30	True CP dig.	67.8023	%
3	4	0	app DM	28.3958	%		2	900	4	15	5.55	7.52228		3	5	30	Iso-Butyrate	0.171939	mM		3	5	30	True CP dig.	70.4945	%
3	6	15	app DM	37.4604	%		2	900	5	0	6.29	14.22		3	6	15	Iso-Butyrate	0.325544	mM		3	6	15	True CP dig.	67.6921	%
1	1	15	app OM	44.0091	%		2	900	6	30	6.22	12.5083		1	1	15	Propionate	41.4853	mM		1	1	15	NH3-N flow	0.452307	g/d
1	2	30	app OM	43.7058	%		2	1000	1	30	5.98	16.0894		1	2	30	Propionate	57.2681	mM		1	2	30	NH3-N flow	0.474901	g/d
1	3	0	app OM	42.9905	%		2	1000	2	0	5.71	6.69277		1	3	0	Propionate	27.9078	mM		1	3	0	NH3-N flow	0.316351	g/d
1	4	30	app OM	43.0434	%		2	1000	3	15	5.5	3.33262		1	4	30	Propionate	60.1966	mM		1	4	30	NH3-N flow	0.518919	g/d
1	5	15	app OM	43.0532	%		2	1000	4	15	5.42	6.81831		1	5	15	Propionate	43.2188	mM		1	5	15	NH3-N flow	0.370453	g/d
1	6	0	app OM	40.2432	%		2	1000	5	0	6.25	9.77357		1	6	0	Propionate	36.5013	mM		1	6	0	NH3-N flow	0.220591	g/d
2	1	30	app OM	43.7981	%		2	1000	6	30	5.95	13.4827		2	1	30	Propionate	64.8099	mM		2	1	30	NH3-N flow	0.539488	g/d
2	2	0	app OM	42.5638	%		2	1200	1	30	5.73	12.1271		2	2	0	Propionate	26.9582	mM		2	2	0	NH3-N flow	0.44395	g/d
2	3	15	app OM	40.333	%		2	1200	2	0	6.21	3.56559		2	3	15	Propionate	48.2738	mM		2	4	15	NH3-N flow	0.342341	g/d
2	4	15	app OM	44.0702	%		2	1200	3	15	5.39	1.35867		2	4	15	Propionate	46.1877	mM		2	5	0	NH3-N flow	0.411058	g/d
2	5	0	app OM	41.0467	%		2	1200	4	15	5.37	4.66206		2	5	0	Propionate	17.9951	mM		2	6	30	NH3-N flow	0.596666	g/d
2	6	30	app OM	43.7814	%		2	1200	5	0	6.35	8.83236		2	6	30	Propionate	58.0313	mM		3	2	15	NH3-N flow	0.428168	g/d
3	1	0	app OM	41.2291	%		2	1200	6	30	5.24	9.80925		3	1	0	Propionate	20.9846	mM		3	3	30	NH3-N flow	0.642938	g/d
3	2	15	app OM	41.8465	%		2	1400	1	30	5.54	11.6266		3	2	15	Propionate	38.1121	mM		3	4	0	NH3-N flow	0.356843	g/d
3	3	30	app OM	34.6827	%		2	1400	2	0	6.71	5.39321		3	3	30	Propionate	52.664	mM		3	5	30	NH3-N flow	0.587952	g/d
3	4	0	app OM	37.2429	%		2	1400	3	15	5.63	1.45242		3	4	0	Propionate	21.5243	mM		3	6	15	NH3-N flow	0.473734	g/d
3	5	30	app OM	39.0713	%		2	1400	4	15	5.68	5.0569		3	6	15	Propionate	43.6388	mM		1	1	15	Microbial N flow	0.957791	g/d
3	6	15	app OM	42.8532	%		2	1400	5	0	6.53	12.5342		1	1	15	Acetate	69.472	mM		1	2	30	Microbial N flow	0.84872	g/d
1	1	15	true DM	62.6706	%		2	1400	6	30	5.64	11.0269		1	2	30	Acetate	43.444	mM		1	3	0	Microbial N flow	0.806584	g/d
1	2	30	true DM	68.7279	%		2	1600	1	30	5.86	8.79405		1	3	0	Acetate	68.221	mM		1	4	30	Microbial N flow	0.823077	g/d
1	3	0	true DM	63.1858	%		2	1600	2	0	5.94	5.33144		1	4	30	Acetate	45.448	mM		1	5	15	Microbial N flow	0.799292	g/d
1	4	30	true DM	52.5501	%		2	1600	3	15	6	1.59798		1	5	15	Acetate	54.817	mM		1	6	0	Microbial N flow	1.04881	g/d
1	5	15	true DM	56.7754	%		2	1600	4	15	5.96	4.37262		1	6	0	Acetate	63.076	mM		2	1	30	Microbial N flow	0.813589	g/d
1	6	0	true DM	57.5891	%		2	1600	5	0	6.71	14.9968		2	1	30	Acetate	56.293	mM		2	2	0	Microbial N flow	0.962639	g/d
2	1	30	true DM	55.8138	%		2	1600	6	30	6.22	10.4305		2	2	0	Acetate	64.934	mM		2	3	15	Microbial N flow	0.751763	g/d
2	2	0	true DM	50.9684	%		2	1800	1	30	6.19	8.60199		2	3	15	Acetate	52.248	mM		2	4	15	Microbial N flow	0.652893	g/d
2	3	15	true DM	49.2401	%		2	1800	2	0	6.15	7.58366		2	4	15	Acetate	64.72	mM		2	5	0	Microbial N flow	1.13216	g/d
2	4	15	true DM	53.5813	%		2	1800	3	15	6.12	2.2559		2	5	0	Acetate	74.537	mM		2	6	30	Microbial N flow	0.704926	g/d
2	5	0	true DM	69.251	%		2	1800	4	15	6.17	4.96881		2	6	30	Acetate	52.769	mM		3	1	0	Microbial N flow	1.02246	g/d
2	6	30	true DM	60.1134	%		2	1800	5	0	6.87	11.2243		3	1	0	Acetate	64.476	mM		3	2	15	Microbial N flow	0.691059	g/d
3	1	0	true DM	57.67	%		2	1800	6	30	6.54	14.6315		3	2	15	Acetate	60.337	mM		3	3	30	Microbial N flow	0.945559	g/d
3	2	15	true DM	58.3337	%		3	800	1	0	6.79	9.59591		3	3	30	Acetate	45.991	mM		3	5	30	Microbial N flow	0.5762	g/d
3	3	30	true DM	47.2014	%		3	800	2	15	6.77	15.8165		3	4	0	Acetate	63.768	mM		3	6	15	Microbial N flow	0.655721	g/d
3	4	0	true DM	62.0975	%		3	800	3	30	7	14.6009		3	6	15	Acetate	57.971	mM		1	1	15	Diet N flow	0.274366	g/d
3	5	30	true DM	56.3598	%		3	800	4	0	6.95	15.0997		1	1	15	Total VFA	132.06	mM		1	2	30	Diet N flow	0.158419	g/d
3	6	15	true DM	56.9295	%		3	800	5	30	7.94	9.76055		1	2	30	Total VFA	124.475	mM		1	3	0	Diet N flow	0.254103	g/d
1	1	15	true OM	62.8089	%		3	800	6	15	6.91	18.6813		1	3	0	Total VFA	115.417	mM		1	4	30	Diet N flow	0.327529	g/d
1	2	30	true OM	63.9705	%		3	900	1	0	5.61	12.4462		1	4	30	Total VFA	123.586	mM		1	5	15	Diet N flow	0.3047	g/d
1	3	0	true OM	61.0016	%		3	900	2	15	6.04	16.2306		1	5	15	Total VFA	118.129	mM		1	6	0	Diet N flow	0.329361	g/d
1	4	30	true OM	57.6065	%		3	900	3	30	6.26	19.6497		1	6	0	Total VFA	120.678	mM		2	1	30	Diet N flow	0.37966	g/d
1	5	15	true OM	58.963	%		3	900	4	0	5.84	8.24468		2	1	30	Total VFA	134.538	mM		2	2	0	Diet N flow	0.14545	g/d
1	6	0	true OM	60.7591	%		3	900	5	30	6.92	19.8715		2	2	0	Total VFA	114.02	mM		2	4	15	Diet N flow	0.382569	g/d
2	1	30	true OM	59.5007	%		3	900	6	15	6.6	18.3516		2	3	15	Total VFA	119.347	mM		2	5	0	Diet N flow	0.144831	g/d
2	2	0	true OM	59.0907	%		3	1000	1	0	5.7	7.93103		2	4	15	Total VFA	127.968	mM		2	6	30	Diet N flow	0.143344	g/d
2	3	15	true OM	53.5936	%		3	1000	2	15	5.98	15.0841		2	5	0	Total VFA	109.598	mM		3	1	0	Diet N flow	0.285637	g/d
2	4	15	true OM	54.5628	%		3	1000	3	30	6.07	20.6672		2	6	30	Total VFA	124.384	mM		3	2	15	Diet N flow	0.268148	g/d
2	5	0	true OM	65.9058	%		3	1000	4	0	5.83	8.93928		3	1	0	Total VFA	110.158	mM		3	3	30	Diet N flow	0.0868315	g/d
2	6	30	true OM	58.8743	%		3	1000	5	30	6.64	10.5755		3	2	15	Total VFA	118.382	mM		3	4	0	Diet N flow	0.0401561	g/d
3	1	0	true OM	57.8607	%		3	1000	6	15	6.45	10.9495		3	3	30	Total VFA	116.759	mM		3	5	30	Diet N flow	0.0993248	g/d
3	2	15	true OM	55.8043	%		3	1200	1	0	5.79	3.25324		3	4	0	Total VFA	108.228	mM		3	6	15	Diet N flow	0.259002	g/d
3	3	30	true OM	53.0209	%		3	1200	2	15	6	13.6631		3	6	15	Total VFA	121.656	mM		1	1	15	Microbial efficiency	22.5306
3	4	0	true OM	60.4409	%		3	1200	3	30	5.97	11.0384		1	1	15	Iso-Valerate	1.32901	mM		1	2	30	Microbial efficiency	19.7499
3	5	30	true OM	50.939	%		3	1200	4	0	6.18	4.98322		1	2	30	Iso-Valerate	0.691735	mM		1	3	0	Microbial efficiency	19.3943
3	6	15	true OM	55.9808	%		3	1200	5	30	6.68	8.35019		1	3	0	Iso-Valerate	1.6865	mM		1	4	30	Microbial efficiency	21.2691
							3	1200	6	15	6.17	12.0308		1	4	30	Iso-Valerate	0.739592	mM		1	5	15	Microbial efficiency	20.0285
							3	1400	1	0	6	2.25263		1	5	15	Iso-Valerate	1.11303	mM		1	6	0	Microbial efficiency	25.3194
							3	1400	2	15	6.08	10.7642		1	6	0	Iso-Valerate	1.42782	mM		2	1	30	Microbial efficiency	20.3546
							3	1400	3	30	6	7.76185		2	1	30	Iso-Valerate	0.735986	mM		2	2	0	Microbial efficiency	23.8952
							3	1400	4	0	6.42	6.3583		2	2	0	Iso-Valerate	1.49898	mM		2	3	15	Microbial efficiency	20.7248
							3	1400	5	30	7.12	8.56909		2	3	15	Iso-Valerate	0.916701	mM		2	4	15	Microbial efficiency	17.6794
							3	1400	6	15	6.07	11.0536		2	4	15	Iso-Valerate	1.19248	mM		2	5	0	Microbial efficiency	25.1971
							3	1600	1	0	6.22	3.82973		2	5	0	Iso-Valerate	1.82269	mM		2	6	30	Microbial efficiency	17.8237
							3	1600	2	15	6.43	9.27377		2	6	30	Iso-Valerate	0.585884	mM		3	1	0	Microbial efficiency	25.9195
							3	1600	3	30	6.42	11.6408		3	2	15	Iso-Valerate	1.37609	mM		3	2	15	Microbial efficiency	18.2966
							3	1600	4	0	6.32	10.0898		3	3	30	Iso-Valerate	0.999745	mM		3	3	30	Microbial efficiency	26.5474
							3	1600	5	30	7.44	8.46804		3	4	0	Iso-Valerate	1.63371	mM		3	5	30	Microbial efficiency	16.8385
							3	1600	6	15	6.29	6.99661		3	5	30	Iso-Valerate	0.36102	mM		3	6	15	Microbial efficiency	17.3062
							3	1800	1	0	6.56	6.99283		1	1	15	Valerate	1.09755	mM		1	1	15	NH3-N	14.5811	mg/dL
							3	1800	2	15	6.63	11.2543		1	2	30	Valerate	1.65799	mM		1	2	30	NH3-N	15.042	mg/dL
							3	1800	3	30	6.77	15.0504		1	3	0	Valerate	1.3134	mM		1	3	0	NH3-N	9.86366	mg/dL
							3	1800	4	0	6.64	12.2031		1	4	30	Valerate	1.48146	mM		1	4	30	NH3-N	16.4642	mg/dL
							3	1800	5	30	6.72	5.71981		1	5	15	Valerate	1.15299	mM		1	5	15	NH3-N	11.6516	mg/dL
							3	1800	6	15	6.79	7.35462		1	6	0	Valerate	1.20881	mM		1	6	0	NH3-N	6.95024	mg/dL
														2	1	30	Valerate	1.35837	mM		2	1	30	NH3-N	17.1116	mg/dL
														2	2	0	Valerate	1.33344	mM		2	2	0	NH3-N	13.91	mg/dL
														2	3	15	Valerate	1.14068	mM		2	4	15	NH3-N	10.9137	mg/dL
														2	4	15	Valerate	0.977075	mM		2	5	0	NH3-N	13.0047	mg/dL
														2	5	0	Valerate	1.2232	mM		2	6	30	NH3-N	18.7594	mg/dL
														2	6	30	Valerate	0.897687	mM		3	2	15	NH3-N	13.5648	mg/dL
														3	1	0	Valerate	1.3185	mM		3	3	30	NH3-N	20.7126	mg/dL
														3	4	0	Valerate	1.59997	mM		3	4	0	NH3-N	11.396	mg/dL
														3	5	30	Valerate	0.667381	mM		3	5	30	NH3-N	18.5421	mg/dL
														3	6	15	Valerate	1.5233	mM		3	6	15	NH3-N	15.018	mg/dL
														1	1	15	Acetate: propionate	1.7556
														1	2	30	Acetate: propionate	0.762058
														1	3	0	Acetate: propionate	2.45454
														1	4	30	Acetate: propionate	0.759324
														1	5	15	Acetate: propionate	1.27358
														1	6	0	Acetate: propionate	2.17668
														2	1	30	Acetate: propionate	0.869318
														2	2	0	Acetate: propionate	2.45196
														2	3	15	Acetate: propionate	1.09119
														2	4	15	Acetate: propionate	1.40646
														2	6	30	Acetate: propionate	0.928965
														3	1	0	Acetate: propionate	3.0728
														3	2	15	Acetate: propionate	1.60192
														3	3	30	Acetate: propionate	0.873915
														3	4	0	Acetate: propionate	3.11655
														3	6	15	Acetate: propionate	1.33031
